# Supplementary material for: A Microfluidic Deformability Assessment of Pathological Red Blood Cells Flowing in a Hyperbolic Converging Microchannel
Source: Micromachines (Basel). 2019 Sep 25;10(10):645. doi: 10.3390/mi10100645 (PMC6843121; doi:10.3390/mi10100645)
Supplement: Supplementary file 1 [file micromachines-10-00645-s001.zip]

Archive with 2 entries (2 files):
- SupVideo_v2.doc
- Video_5_fps_jpeg.avi
